# Supplementary material for: Mate choice confers direct benefits to females of Anastrepha fraterculus (Diptera: Tephritidae)
Source: PLoS One. 2019 Jun 14;14(6):e0214698. doi: 10.1371/journal.pone.0214698 (PMC6568381; doi:10.1371/journal.pone.0214698)
Supplement: S1 Table — (XLSX) [file pone.0214698.s001.xlsx]

## Sheet: guava
Latency guava			Duration guava			Fecundity guava			Fertility guava			Temporal patterns of egg-laying guava
Exposed	Non-exposed		Exposed	Non-exposed		Exposed	Non-exposed		Exposed	Non-exposed		Days elapsed	Exposed male	Non-exposed male
11	1		69	49		47.78	29.72		65.1	80.8		1	1	1
1	15		44	25		33.01	68.7		80.6	72.7		2	1	1
1	1		49	24		12.7	28.26		59.1	40		2	1	1
1	1		79	29		57.18	78.97		84.4	95.5		2	1	1
11	15		49	75		27.04	16.83		62.9	87.4		2	1	1
1	11		44	44		44.28	48.35		81.1	87.4		2	1	1
1	1		44	29		46.1	18.64		46.3	51.2		2	1
1	1		44	39		32.78	22.43		84.5	98.8		2	1
1	1		89	44		12.59	21.2		82.7	94.3		2	1
12	11		28	39		49.71	34.3		75.5	94.2		2	1
12	12		78	38		12.26	37.57		69.7	60.7		2	1
1	1		44	59		45.17	9.7		79.7	40.9		2	1
1	1		69	54		103.11	31.95		76.9	86.6		2	1
1	1		44	49		71.83	57.56		84.4	84.9		2	1
1	12		54	43		64.83	78.02		42.6	74.2		2	1
1	1		24	44		63.93	109.11		94.7	29.1		3	1	1
1	12		49	88		44.99	13.62		89.1	92.7		3	1	1
1	1		49	49		101.36	7.2		91.5	91		3	1	1
1	1		59	109		42.61	47.48			87.1		3	1	1
1	1		64	79		108.37	87.16			91.7		3	1	1
1	1		49	64		116.26	40.81			80.3		3	1
1	1		64	39		104.54	70.91					3	1
1	1		59	79		155.69						3	1
1	1		39	34		99.96						4	1	1
1	1		34	44		136.51						4	1	1
1	1		44	24								4	1	1
1	1		44	39								4	1	1
1	1		69	79								4	1	1
1	1		69	24								4	1	1
1	1		54	24								4	1	1
1	1		49	44								4	1
1	1		44	39								5	1	1
1	1		119	54								5	1	1
1	1		69	24								5	1	1
1	1		54	54								5	1	1
1	1		49	34								5	1
1	1		34	39								5	1
1	1		44	69								6	1	1
1	1		89	44								6	1	1
1	1		59	39								6	1	1
1	17		59	8								6	1	1
1	1		59	34								6	1	1
1	1		49	64								6	1
1	1		44	34								6	1
1	1		99	39								6	1
1	1		99	54								6	1
12	1		43	100								6	1
12	1		13	101								6	1
12	1		43	86								7	1	1
1	8		24	37								7	1	1
1	8		79	40								7	1	1
1	12		119	53								7	1	1
1	8		54	52								7	1	1
1	8		64	62								7	1	1
1	8		54	47								7	1
1	1		44	69								7	1
1	1		39	77								7	1
1	1		39	86								7	1
1	8		99	37								7	1
1	1		101	34								8	1	1
1	1		101	29								8	1	1
1	25		145	70								8	1	1
12	35		69	46								8	1	1
12	45		71	45								8	1	1
12	8		75	79								8	1	1
8	8		40	94								8	1	1
1	8		44	102								8	1	1
8	1		52	69								8	1	1
1	1		96	69								8	1	1
1	1		98	64								8	1	1
1	1		101	64								8	1	1
1	8		86	79								8	1	1
1	1		86	64								8	1	1
1	1		96	59								8	1	1
1	1		24	59								8	1	1
1	1		13	59								8	1	1
1	1		24	44								8	1	1
25	1		68	40								8	1	1
14	1		51	44								8	1
15	1		86	47								8	1
1	1		77	44								8	1
1	1		74	59								8	1
1	1		86	54								8	1
1	1		64	54								8	1
1	1		64	114								9	1	1
1	1		69	59								9	1	1
1	1		64	79								9	1	1
1	3		64	107								9	1	1
1	3		64	112								9	1	1
1	3		34	102								9	1	1
1	3		34	89								9	1	1
1	3		44	102								9	1	1
1	3		54	94								9	1	1
1	3		54	77								9	1	1
1	3		59	83								9	1	1
1	3		59	77								9	1	1
1	20		59	60								9	1	1
1	3		44	40								9	1	1
1	5		59	42								9	1
1	1		54	37								9	1
1	8		59	102								9	1
1	8		47	62
1	9		47	106
1	5		64	75
1	5		59	81
1	5		64	75
1	5		59	65
1	5		54	75
1	5		59	57
1	3		54	62
1	23		128	95
1	65		109	86
1	19		144	50
1	15		50	61
5	19		41	132
5	13		13	46
12	10		104	33
1	3		104	45
1	1		106	53
1	3		91	49
1	7		96	46
1	3		96	79
1	1		140	104
5	1		147	114
3	1		145	102
5	3		110	79
5	1		127	97
3	3		112	79
3	1		105	77
5	3		100	79
5	1		107	108
3	7		100	63
30	7		85	58
20	7		85	67
20	1		67	72
30	3		60	83
55	3		77	63
20	7		147	74
13	7		60	62
20	1		42	76
55	3		75	80
5	7		89	55
3	10		98	62
3	10		117	83
13	3		96	85
5	7		77	70
3	10		84	73
8	10		66	69
8	7		57
3	1		72
8			79
1			94
3			83
3			55
5			75
3			77
5			67
3			84
3			62
8			75
8			75
5			92
5			69
5			62
5			83
8			77
3			75
3			77
5			66
3			65
8			69
5			75
1			81
5			67
5			77
3			83
3			77
3			47
3			57
115			69
23			79
36			94
56			111
15			99
19			35
19			34
1			33
1			45
3			43
1			39
3			97
7			114
1			104
1			92
1			94
3			119
1			89
3			82
1			82
3			75
3			57
10			74
3			58
13			55
7			52
1			58
13			53
7			64
3			79
1			58
1			73
7			69
7			52
1			59
7			73
1			65
7			36
10			77
10			49
3			72
7			83
3			53
7			78
7			69
7			58
1			55
7			58
1			55
7			79
13			88
1			83
7			62
7			80
3			69
10			82
1
3
