# Supplementary material for: Mate choice confers direct benefits to females of Anastrepha fraterculus (Diptera: Tephritidae)
Source: PLoS One. 2019 Jun 14;14(6):e0214698. doi: 10.1371/journal.pone.0214698 (PMC6568381; doi:10.1371/journal.pone.0214698)
Supplement: S2 Table — (XLSX) [file pone.0214698.s002.xlsx]

## Sheet: methoprene
Latency methoprene			Duration methoprene			Fecundity methoprene			Fertility methoprene			Temporal patterns of egg-laying methoprene
Treated	Non-treated		Treated	Non-treated		Treated	Non-treated		Treated	Non-treated		Days elapsed	Exposed male	Non-exposed male
6	24		44	41		113.9	99.5		95.9	97.7		1	1	1
1	6		59	44		67.1	64		53.1	88.1		1	1	1
17	10		58	55		48.9	123.4		60.5	96.5		1	1	1
6	1		44	59		74.2	70		76.9	89.1		1	1	1
15	6		55	64		173.3	56.7		97.4	89		1	1	1
20	6		40	79		46.4	31.7		93.6	90.2		1	1	1
1	10		49	100		134.1	173.7		96.6	82.5		1		1
6	6		54	54		82.8	60.6		79.3	82.3		1		1
10	17		50	43		86.2	127.8		97.3	86		1		1
10	15		60	45		78.6			96.1			1		1
1	6		69	69		90.1			73.6			1		1
26	6		79	34		22.1			73.5			2	1	1
1	17		59	68								2	1	1
110	6		55	54								2	1	1
6	17		64	43								2	1	1
25	17		70	43								2	1	1
6	6		29	29								2	1	1
6	10		79	55								2		1
10	6		50	44								3	1	1
1	6		19	29								3	1	1
6	6		79	54								3	1	1
6	6		34	69								3	1	1
26	17		24	43								3	1	1
1	17		49	68								3	1	1
6	10		54	30								3	1	1
6	1		54	84								3	1	1
1	20		59	50								3	1	1
1	17		94	68								3		1
10	6		80	99								3		1
55	1		78	59								3		1
17	17		48	78								3		1
17	10		25	65								3		1
1	17		55	53								3		1
10	15		75	70								3		1
10	6		45	84								4	1	1
15	15		54	80								4	1	1
6	17		76	173								4	1	1
24	10		55	75								4	1	1
15	6		50	119								4	1	1
10	6		50	79								4	1	1
10	1		65	69								4	1	1
10	15		50	80								4	1	1
10	10		50	25								4	1	1
1	20		69	105								4	1	1
10	6		54	84								4	1	1
1	1		55	99								4	1	1
6	30		84	90								4	1	1
10	35		50	125								4	1	1
1	1		43	74								5	1	1
10	40		59	60								5	1	1
55	65		50	55								5	1	1
17	28		120	72								5	1	1
1	17		78	43								5	1	1
20	1		104	69								5	1	1
10	28		84	57								5	1	1
17			34									5	1	1
1			50									5	1	1
6			79									5	1	1
1			59									5	1	1
15			83									5	1	1
6			65									5	1	1
1			89									5	1	1
10			59									5	1	1
17			95									5	1	1
10			89									5	1
1			86									5	1
1			61									6	1	1
30			60									6	1	1
6			99									6	1	1
24			75									6	1	1
24			150									6	1	1
15			14									6	1	1
1			64									6	1	1
10			99									6	1	1
40			85									6	1	1
1			50									6	1	1
1			79									6	1	1
1			79									6	1	1
75			75									6	1	1
10			64									6	1	1
6			40									6	1	1
6			80									6	1	1
20			69									6	1
1			61									6	1
10			135									6	1
10			60									7	1	1
1			85									7	1	1
24			64									7	1	1
55			94									7	1	1
10			105									7	1	1
40			85									7	1	1
1			58									7	1	1
6			71									7	1	1
55												7	1	1
55												7	1	1
17												7	1	1
14												7	1	1
												7	1	1
												7	1	1
												7	1	1
												7	1	1
												7	1	1
												7	1	1
												7	1
												7	1
